# Supplementary material for: Prediction of early C-reactive protein levels after non-cardiac surgery under general anesthesia
Source: PLoS One. 2019 Dec 2;14(12):e0226032. doi: 10.1371/journal.pone.0226032 (PMC6886833; doi:10.1371/journal.pone.0226032)
Supplement: S1 File — (XLSX) [file pone.0226032.s001.xlsx]

## Sheet: Training and Validation cohorts
ASA-PS	Sex	Age	BMI	Duration	NR	CRP1	CRP2	Classification
2	1	63	18.5	82	0.769867	0.03	0.14	1
2	1	89	26.63	108	0.818275	0.25	1.52	1
2	1	70	21.56	172	0.776	0.03	0.4	1
2	1	36	20.37	294	0.849159	0.73	0.78	1
2	1	49	21.89	660	0.777036	0.05	4.75	2
2	1	80	20.91	125	0.833294	0.11	0.88	1
1	1	66	25.01	94	0.830232	0.12	0.29	1
1	1	52	25.99	115	0.807586	0.04	0.09	1
2	1	66	30.79	102	0.809961	0.06	0.21	1
1	0	69	23.86	158	0.769277	0.03	0.58	1
2	1	74	21.5	78	0.802506	0.06	0.65	1
1	1	59	20.77	189	0.737042	0.02	0.21	1
2	1	52	17.13	169	0.717012	0.01	0.23	1
1	1	58	23.54	99	0.82232	0.06	0.35	1
2	1	56	29.61	138	0.801647	0.14	1.3	2
1	1	43	17.46	87	0.717477	0	0.02	1
1	1	42	18.78	93	0.705277	0.1	0.02	1
2	1	45	22.78	314	0.830213	0.08	2.47	1
1	1	52	20.6	469	0.768217	0.02	2.77	1
2	1	69	18.21	106	0.790075	0.02	0.21	1
1	1	46	19.29	128	0.780938	0.02	0.28	1
2	0	21	22.63	92	0.482505	0.02	0.22	1
1	1	71	22.56	129	0.770062	0.02	0.28	1
2	1	64	19.92	176	0.824339	0.27	1.36	1
1	1	57	21.3	82	0.800843	0.01	0.04	1
1	1	57	23.25	145	0.748425	1.12	0.41	1
2	1	70	24.09	284	0.855881	0.03	0.43	1
2	1	63	24.7	181	0.798143	0.47	2.02	1
2	1	79	21.51	129	0.7949	0.04	1.01	1
1	1	46	20.64	103	0.709462	0.02	0.06	1
2	1	50	21.63	138	0.731892	0.05	0.31	1
2	1	67	28.15	149	0.767847	0.08	0.24	1
2	1	71	27.02	267	0.81006	0.06	2.78	1
2	1	76	18.9	93	0.839106	0.01	0.49	1
2	1	56	20.02	93	0.745851	2.22	0.14	1
2	1	59	18.13	141	0.718359	0.02	0.45	1
1	1	38	26.07	91	0.810424	0.01	0.18	1
2	1	47	26.95	127	0.794922	0.1	0.65	1
1	1	47	29.49	307	0.736081	0.29	0.65	1
1	0	53	25.9	185	0.873457	0.1	0.35	2
2	0	74	24.9	152	0.873972	0.02	0.87	1
2	1	69	19.3	112	0.799047	0.04	0.06	1
2	0	84	23.5	103	0.774406	0.24	0.35	2
2	1	38	19.8	147	0.764767	0.01	0.07	1
2	0	77	19.4	183	0.832023	0.08	0.52	2
1	1	75	21.4	115	0.773174	0.07	0.42	2
2	1	68	24.8	103	0.767466	0.13	0.38	1
2	0	74	23.1	129	0.831832	0.03	0.06	2
	0	78	23.4	170	0.767476	0.02	1.02	2
2	0	72	21	189	0.825538	0.07	1.35	2
2	1	73	20.5	149	0.834647	0.03	0.2	2
2	0	51	26.98	128	0.864411	0.06	0.2	2
2	1	75	22.04	121	0.806074	0.03	0.16	2
2	0	79	24.96	180	0.832829	0.15	0.59	2
2	1	55	24.06	115	0.868216	0.04	0.51	2
2	1	75	24.89	189	0.795237	0.02	1.9	2
2	0	52	19.55	387	0.789214	0.02	0.2	2
2	0	60	25	140	0.825199	0.22	3.75	2
2	1	76	19.17	114	0.818939	0.01	0.47	2
2	0	48	21.38	99	0.83023	0.03	0.27	2
2	0	40	20.2	105	0.865623	0	0.05	2
2	1	83	20.07	111	0.869259	0.05	1.12	2
2	0	40	21.3	154	0.758703	0.01	0.24	2
2	0	63	25.03	117	0.822364	0.1	0.39	2
2	1	70	18.87	219	0.86855	0.06	3.02	2
2	0	65	27.64	153	0.811786	0.03	0.9	2
2	1	80	22.04	561	0.814546	0.04	1.48	2
2	0	76	22.63	114	0.834191	0.02	0.76	2
2	1	82	20.83	138	0.812597	0.06	1.62	2
2	0	75	22.34	119	0.8468	0.16	1.63	2
2	0	65	20.94	121	0.841115	0.04	0.26	2
2	0	50	29.76	498	0.824016	0.08	0.23	2
2	0	82	21.7	337	0.829716	0.1	1.61	2
2	1	69	26.02	175	0.812977	0.04	0.42	2
2	1	68	25.21	203	0.871069	0.08	3.26	2
2	0	72	28.31	120	0.802364	0.09	0.15	2
1	0	26	20.76	851	0.83061	0.01	0.24	2
2	0	56	20.94	116	0.888162	0.02	0.09	2
2	1	54	21.43	352	0.810833	0.03	1.15	2
2	0	70	21.49	131	0.841402	0.03	0.21	2
2	0	75	26.29	275	0.829163	0.04	0.24	2
2	1	66	22.21	163	0.804585	0.01	0.11	2
2	0	80	21.79	110	0.891306	0.05	0.93	3
2	0	53	24.34	332	0.864856	0.06	0.37	2
2	1	75	25.91	148	0.809557	0.14	1.01	2
2	1	71	27.34	189	0.846984	0.34	2.2	2
2	0	79	27.22	228	0.813048	0.18	2.48	2
2	0	65	18.5	148	0.789584	0.39	0.48	2
2	0	64	22.32	84	0.829212	0.07	0.06	2
1	0	22	20.02	62	0.805794	0.01	0.2	2
1	0	64	20.19	140	0.823298	0.01	0.61	2
2	0	66	24.24	145	0.859733	0.12	0.54	2
2	0	77	21.34	145	0.811938	0.06	2.36	2
2	1	79	24.31	132	0.809301	0.05	0.24	2
2	1	77	29.94	339	0.879924	0.03	0.16	2
2	1	60	19.15	143	0.837972	0.01	0.25	2
2	1	81	26.48	200	0.857	0.1	2.19	2
2	1	60	23.87	107	0.88288	0.21	0.36	4
1	1	56	22.2	342	0.823428	0.04	4.39	2
2	0	49	27.8	264	0.796693	0.08	9.63	2
2	0	39	21.7	322	0.852283	0.04	2.97	2
2	1	69	28.35	271	0.850441	0.04	0.96	3
2	0	71	22.43	325	0.843429	0.1	2.57	2
2	1	56	25.25	198	0.80509	0.12	0.76	2
2	0	81	20.76	121	0.814377	0.13	0.64	1
2	0	71	22.38	193	0.829727	0.05	0.79	2
2	0	75	22.78	240	0.72127	0.01	1.46	2
2	1	56	26.22	168	0.877225	0.05	0.64	2
2	0	59	22.31	206	0.803155	0.03	0.29	2
2	1	76	21.99	150	0.829921	0.03	0.63	2
2	0	79	25.45	296	0.793519	0.01	5.1	3
2	1	60	24.04	72	0.816822	0.08	0.77	1
2	1	41	19.73	102	0.809495	0.02	2	2
2	0	77	23.23	338	0.790186	0.01	1.48	2
2	0	51	22.88	209	0.816095	0.02	1.32	1
1	1	76	20.81	299	0.84762	0.08	2.61	2
2	1	56	22.11	370	0.855197	0.15	2	2
2	1	83	15.45	281	0.796624	0.02	1.68	2
2	1	57	24.94	195	0.806107	0.01	3.53	1
2	0	78	21.3	481	0.853224	0.03	2.67	2
2	0	76	21.72	107	0.800352	0.13	1.26	1
2	1	73	17.14	331	0.824581	0.08	1.45	2
2	1	82	32.8	260	0.876199	0.09	4.02	3
2	1	49	25.37	71	0.713861	0.13	0.3	1
2	0	71	25.01	607	0.825766	0.1	1.36	2
2	1	45	21.32	56	0.789439	0.03	0.16	1
2	0	81	21.83	90	0.783813	0.15	0.49	1
2	0	80	20.78	317	0.803503	0.04	0.79	2
2	1	70	30.01	52	0.778943	0.07	0.31	1
2	1	57	25.47	253	0.807394	0.04	3.91	1
2	0	69	22.21	500	0.871393	0.18	2.58	2
2	0	72	20.55	233	0.864902	0.05	2.31	2
1	1	44	18	114	0.820278	0.01	0.16	2
2	1	69	22.02	231	0.792375	0.04	1.96	2
2	0	52	24.35	211	0.814344	0.07	2.29	2
2	1	54	25.15	102	0.821204	0.07	0.43	2
2	0	70	20.7	432	0.836014	0.03	2.53	2
2	0	67	21.59	113	0.802395	0.02	0.33	1
2	1	61	20.78	156	0.817892	0.05	1.03	2
2	1	56	22.98	80	0.773901	0.04	0.17	2
2	0	37	24.46	465	0.804944	0.05	2.91	2
2	1	70	19.78	64	0.859938	0.02	0.16	1
2	0	84	23.74	301	0.832798	0.03	2.78	2
2	0	48	29.96	527	0.881797	0.11	3.24	2
2	0	66	24.46	112	0.871336	0.02	0.37	2
1	1	74	19.16	439	0.87763	0.02	4.1	2
2	1	77	26.9	143	0.825618	3.5	1.56	2
2	1	22	20.83	189	0.747289	1.98	4.2	2
2	0	62	19.85	184	0.827751	0.07	3.07	2
2	0	50	27.4	313	0.889468	0.01	3.35	2
2	0	75	21.94	94	0.696568	0.06	0.19	1
2	1	63	19.11	68	0.70787	0.03	0.07	1
2	1	47	24.53	161	0.781636	0.02	1.02	2
2	1	44	34.5	233	0.867791	0.08	2.62	2
2	1	69	22.28	177	0.823028	0.05	1.73	2
2	0	67	24.61	631	0.874354	0.26	4.67	2
1	1	57	17.92	451	0.85546	0.01	1.08	2
2	0	77	18.38	303	0.834112	1.3	3.31	2
2	1	70	25.25	400	0.817434	0.14	0.66	2
2	0	80	28.26	100	0.735624	0.18	0.35	1
2	1	51	20.41	200	0.833741	1.25	2.2	2
2	0	75	18.42	458	0.878885	0.1	5.8	2
2	1	75	18.37	158	0.734969	0.02	20.03	2
2	1	85	18.75	402	0.813831	0.12	2.3	2
2	0	78	25.08	383	0.831766	0.23	2.12	2
2	1	69	22.38	134	0.752575	0.39	1.74	2
2	1	80	24.26	181	0.816308	0.07	1.62	2
1	0	59	27.4	125	0.830302	0.33	0.92	1
2	0	69	23.05	217	0.810908	0.07	1.61	2
2	1	59	26.1	179	0.876361	0.22	2.26	2
2	0	64	27.43	98	0.781121	4.1	0.22	1
2	0	40	19.25	431	0.84784	0.02	3.51	2
2	0	72	21.09	721	0.817836	0.04	4.13	2
2	1	68	24.41	403	0.80701	0.02	2.58	2
2	0	59	23.04	290	0.858574	0.06	1.81	2
2	0	57	16.46	311	0.855564	0.15	5.01	2
2	0	55	26.99	162	0.838853	0.05	0.86	2
2	0	69	20.62	242	0.77084	0.01	0.84	2
1	0	39	25.83	304	0.856607	0.18	4.18	2
2	0	84	21.82	193	0.856098	0.14	4.94	2
1	0	30	22.49	391	0.844795	0.12	5.29	2
2	1	42	17.3	98	0.770172	1.03	0.05	1
2	0	74	24.1	460	0.837657	0.01	2.88	2
1	1	68	18.24	320	0.819629	0.02	4.11	2
2	1	55	28.7	366	0.79546	0.03	5.22	2
1	1	39	24.24	174	0.811971	0.02	2.07	2
2	0	45	30.38	89	0.7253	0.08	0.22	1
2	0	73	25.33	415	0.831144	0.17	2.59	2
1	0	63	23.67	224	0.719702	0.05	1.79	2
2	0	58	21.78	114	0.724565	0.07	0.5	1
2	1	56	15.65	42	0.608837	0.03	0.1	1
1	0	59	22.06	283	0.869342	0.08	3.72	2
2	0	32	20.28	232	0.84679	0.12	3.71	2
2	0	72	23.3	346	0.870091	0.18	15.56	3
2	0	37	21.6	178	0.669525	0.02	3.41	2
2	1	63	15.47	179	0.787067	0.01	1.65	2
2	1	69	25.02	330	0.8781	0.12	8.71	2
2	1	75	27.49	184	0.756627	0.01	0.45	2
2	0	70	22.99	293	0.841558	0.07	5.62	2
2	0	73	19.88	446	0.855421	0.01	1.28	2
2	1	77	21.65	356	0.836896	0.23	13.16	3
2	1	38	30.64	243	0.874172	0.09	7.4	2
2	1	31	20.39	98	0.776939	0.02	0.11	1
2	0	35	16.02	296	0.822313	0.05	6.05	3
2	1	46	22.13	250	0.764402	0.09	1.56	1
2	0	73	20.69	274	0.828207	0.04	3.75	2
1	1	43	26.06	169	0.768976	0.04	2.5	2
2	0	48	18.64	276	0.810238	0.01	3.95	3
2	0	65	22.11	398	0.853145	0.23	3.14	2
2	0	50	19.96	85	0.781151	0.15	0.49	1
1	1	67	21.56	230	0.824472	0.07	6.14	2
1	1	49	24.52	298	0.828421	0.04	3.09	2
2	0	47	24.46	121	0.764066	0.16	4.52	2
2	1	55	18.13	209	0.743214	0.04	1.2	2
2	1	73	22.81	131	0.843568	0.07	0.36	2
2	0	41	18.63	107	0.799278	0.23	1.52	2
2	1	41	20.83	325	0.840426	0.06	5.17	2
2	0	80	17.47	238	0.804477	0.76	5.49	2
2	1	71	25.99	138	0.775633	0.03	1.72	2
2	0	68	19.95	199	0.83856	0.01	5.54	2
2	0	74	24.16	288	0.811235	0.09	8.9	2
2	1	70	22.94	629	0.87219	0.29	8.25	3
2	1	80	28.45	331	0.8255	0.4	0.89	2
2	0	66	19.83	90	0.779802	9.64	2.08	2
2	1	70	24.7	244	0.837159	0.41	7.46	2
2	0	73	22.92	440	0.897583	0.2	2.84	3
2	0	44	18	190	0.70256	0.01	2.97	3
2	1	52	26.97	178	0.810514	0.15	0.61	2
1	1	42	21.01	73	0.753838	0.02	0.2	2
2	0	58	24.39	495	0.785653	0.8	1.84	2
2	1	50	15.79	245	0.811	4.21	5.45	2
2	1	83	15.78	84	0.863047	0.02	1.88	2
2	1	42	22.75	121	0.794713	0.04	0.53	2
1	1	69	19.06	360	0.843834	0.07	1.6	2
2	0	51	16.51	164	0.78557	0.06	1.26	2
2	0	76	19.97	169	0.790836	0.35	2.32	2
2	1	79	18.3	473	0.792143	0.37	0.65	3
2	0	25	20.96	138	0.82982	0.15	2.11	2
2	0	73	26.29	121	0.779393	1.22	4.86	2
2	1	70	20.5	170	0.819807	0.31	3.89	2
2	0	42	21.05	210	0.82655	0.56	9.81	3
2	0	51	27.55	459	0.916604	0.11	6.6	2
2	0	69	18.83	208	0.802349	3.89	14.53	2
2	1	57	19.23	99	0.85964	8.93	1.46	2
2	1	77	18.67	73	0.844014	0.01	0.03	2
2	1	76	35.51	637	0.879895	0.77	7.31	3
1	1	28	23.16	98	0.681354	0.38	3.09	2
2	1	42	23.03	96	0.893784	0.03	1.2	2
2	0	59	18.51	347	0.806256	2.4	10.41	2
2	0	56	32.18	187	0.851298	0.13	1.23	2
1	1	52	18.79	107	0.739481	0.01	0.15	2
2	0	20	15.57	196	0.839706	2.09	5.59	2
2	0	74	20.77	616	0.85728	0.06	7.78	2
2	1	59	20.21	337	0.827429	0.07	5.46	2
2	0	69	22.91	614	0.883693	0.19	1.75	2
2	1	60	20.18	213	0.691645	0.01	1.51	2
2	1	73	21.45	188	0.821825	0.66	2.51	2
2	1	76	17.93	300	0.823302	0.03	1.57	2
2	1	28	17.05	222	0.885857	0.02	3.08	2
2	0	44	20.06	140	0.750062	0.02	1.93	2
2	0	66	23.38	123	0.850578	0.11	2	2
2	0	71	28.06	249	0.878733	0.03	2.4	2
2	0	76	27.96	157	0.813639	0.15	2.68	2
2	0	68	27.28	165	0.823971	0.2	3.72	2
2	0	69	22.4	178	0.860089	0.03	1.94	2
2	0	73	23.23	162	0.849504	0.08	2.71	2
2	0	58	22.14	229	0.815838	0.07	5.52	2
2	1	69	22.31	92	0.837849	0.11	0.85	2
2	0	68	24.58	40	0.844439	0.16	1.83	2
1	0	61	23.41	58	0.854034	0.02	2.67	2
2	1	78	25.33	54	0.929218	0.07	1.2	2
2	0	70	27.69	140	0.831298	0.06	3.55	2
2	1	77	23.88	100	0.838069	0.07	2.01	2
1	0	68	19.87	102	0.882602	0.01	1.52	2
2	1	59	22.13	65	0.862136	0.01	5.32	2
2	0	68	26.78	353	0.820701	0.25	4.38	3
2	0	63	22.93	488	0.849376	0.01	0.06	2
2	0	78	26.08	184	0.869054	0.19	1.91	2
2	1	78	25.33	54	0.929218	0.07	1.2	2
2	0	82	22.28	38	0.856897	0.38	4.41	2
2	1	77	23.88	100	0.838069	0.07	2.01	2
2	0	83	16.94	153	0.888468	0.12	0.98	2
2	1	77	20.74	111	0.779277	0.02	2.42	2
2	0	53	19.83	166	0.854192	0.25	3.31	2
2	0	75	26.82	232	0.833408	0.12	1.84	2
2	0	70	27.69	140	0.831298	0.06	3.55	2
2	0	49	26.45	216	0.792687	0.33	4.29	2
2	1	65	20.11	94	0.794137	0.01	0.36	2
2	0	69	22.93	91	0.889848	0.03	0.88	2
1	1	66	18.4	105	0.854792	0.01	3.02	2
2	1	80	26.08	86	0.88246	0.02	2.91	2
2	1	74	25.64	124	0.880288	0.21	3.2	2
2	0	81	20.72	206	0.784208	0.09	2.86	3
2	1	68	17.23	138	0.900475	0.02	3.45	2
2	0	80	23.86	112	0.825646	0.03	3.09	2
2	0	69	28.01	75	0.8035	0.05	1.22	2
2	0	75	21.54	133	0.874291	1.72	6.82	2
1	1	61	21.27	121	0.886869	0.02	2.36	2
2	1	77	18.71	466	0.889679	0.29	5.54	2
2	0	75	22.82	41	0.875952	1.94	1.96	2
2	0	81	26.7	129	0.883946	0.04	2.01	2
1	1	39	18.96	91	0.870522	0.01	0.74	2
2	0	82	27.07	114	0.766826	0.18	2.5	2
2	0	61	19.34	220	0.873072	1.3	3.8	2
2	0	75	22.48	136	0.825482	0.01	0.82	2
1	0	67	21.9	156	0.850185	0.1	4.59	2
2	1	76	31.13	120	0.817876	0.16	1.99	3
2	0	69	22.17	369	0.863911	0.02	9.19	2
2	0	72	23.68	145	0.861521	0.38	13.39	2
2	0	81	21.96	144	0.880862	0.02	0.97	2
2	0	51	22.18	34	0.8074	0.05	2.61	2
1	1	73	18.89	87	0.863489	0.01	1.59	2
1	1	49	19.59	123	0.851137	0.01	1.22	2
2	1	80	22.64	137	0.843384	0.04	1.52	2
1	1	87	23.62	111	0.844357	0.07	1.49	2
2	0	77	23.48	312	0.841581	0.02	2.79	2
2	1	65	20.51	118	0.85779	0.05	1.67	2
2	1	83	21.23	198	0.780136	0.27	1.02	1
2	0	58	23.03	211	0.743792	0.19	2.82	0
2	1	89	26.97	244	0.719637	0.05	1.79	2
2	0	59	23.2	136	0.830942	0.06	1.13	0
2	1	56	26.93	137	0.767333	0.18	1.29	0
2	1	68	23.58	145	0.766253	0.18	2.22	1
2	0	52	26.85	170	0.819275	0.07	1.55	2
2	0	57	26.31	178	0.85376	0.02	5.2	2
2	0	51	21.59	130	0.780802	0.16	0.54	0
2	1	70	20.89	202	0.824744	0.04	2.58	1
2	0	81	19.83	258	0.850764	0.1	5.43	2
2	0	71	20.45	305		0.29	3.95	1
2	1	76	25.26	159	0.779919	0.02	4.24	2
2	0	73	23.05	272		0.11
2	0	69	17.67	136	0.857321	0.04	3.59
2	0	69	17.67	136	0.857321	0.04	3.59	0
2	1	45	19.27	158		0	3.42	1
2	1	71	27.94	140	0.817752	0.07	3.19	1
2	1	66	18.13	274	0.862676	0.02	2.17	0
2	0	36	23.53	140	0.818504	0.01	1.92	2
2	0	79	24.46	237	0.847353	0.01	3.18	1
2	0	78	17.95	155	0.86491	0.08	2.55	0
2	0	32	19.38	166	0.824713	0.12	3.25	1
2	1	68	19.81	206	0.766787	0.17	3.19	2
2	1	74	18.59	220	0.857747	0.07	3.6	2
2	0	65	17.84	168	0.864178	0.02	2.75	4
2	0	27	21.24	223	0.850844	0.08	8.36	2
2	1	26	17.9	149	0.77184	0.15	7.41	1
1	0	19	18.56	144	0.798607	0.12	2.25	2
2	1	76	25.26	159	0.779919	0.02	4.24	0
2	0	22	17.42	207	0.809841	0.15	3.62	2
1	0	25	18.59	147	0.680027	0.2	1.6	1
2	0	50	23.38	408	0.840161	0.07	3.28	2
2	0	21	17.46	167	0.82169	0.03	2.59	1
2	0	33	18.78	188	0.864376	0.06	4.66	2
2	0	25	19.1	177	0.808747	0.02	3.53	2
2	1	63	19.24	123	0.760194	0	0.96	1
2	0	48	19.68	374	0.846176		8	4
2	0	52	29.55	688	0.892865	0.13	3.7	2
2	1	68	29.45	169	0.792624	0.09	0.55	2
1	0	45	26.47	312	0.777792	0.02	5.1	2
2	0	44	24.68	438	0.824788	0.28	4.22	3
2	0	58	21.2	340	0.860441	0.23	9.11	2
1	0	43	23.15	403	0.838973	0.01	6.66	2
1	0	77	22.86	399	0.78618	0.08	1.99	2
2	1	70	19.98	494	0.693053	0.04	5.53	2
2	1	91	24.11	171	0.811424	0.13	3.97	1
2	0	59	22.2	462	0.835814	0.04	5.18	3
1	0	54	26.26	177	0.756876	0.03	1.42	0
2	1	79	15.9	257	0.84445	0.03	1.43	1
1	1	68	18.18	187	0.808298	0.01	1.78	1
2	0	54	27.1	258	0.824521	0.04	1.37	2
2	1	25	20.9	544	0.886591	0.11	5.19	3
2	0	81	18.14	207	0.83049	0.05	4.03	1
1	1	65	20.93	238	0.79177	0.08	2.92	1
1	1	42	19.43	174	0.844503	0.01	0.66	0
2	0	61	21.85	230	0.755481	0.02	2.79	3
1	1	49	17.16	165	0.770777	0	0.81	0
2	0	77	23.89	552	0.758788	0.03	3.63	2
2	0	60	25.39	537	0.765078	0.11	4.49	2
2	0	71	21.71	195	0.776332	0.06	1.58	0
2	0	30	23.07	331	0.854009	0.03	4.85	2
2	1	60	24.56	347	0.817385	0.08	3.87	2
2	0	75	24.56	270	0.804413	0.1	2.09	0
2	0	51	29.07	255	0.88143	0.11	6.93	2
1	0	67	25.58	474	0.865674	0.3	4.04	2
2	1	80	17.43	164	0.724309	0.13	0.31	2
1	1	51	21.63	211	0.772274	0.01	0.03	0
2	1	46	27.78	601	0.761133	0.19	6.08	1
2	1	67	30.51	179	0.796561	0.22	1.34	1
1	1	40	19.17	98	0.739667	0	0.02	0
2	1	49	23.11	327	0.834793	0.1	1.03	1
2	1	56	22.55	111	0.774857	0.05	0.3	1
1	1	43	23.07	161	0.79342	0.02	0.52	1
2	1	56	26.59	96	0.821206	0.04	0.04	0
2	1	65	24.11	136	0.755664	0.01	0.4	1
2	1	53	24.35	148	0.789134	0.03	0.43	1
2	1	94	23.74	114	0.933157	0.11	0.77	0
2	1	61	32.97	134	0.856526	0.12	0.58	1
2	1	69	23.47	81	0.797207	0.05	1.13	0
1	1	62	24.9	102	0.768019	0.06	0.05	0
1	1	61	22.53	116	0.727239	0	0.02	0
2	1	50	20.14	212	0.778887	0.01	1.16	1
2	1	69	19.11	132	0.811677	0.01	0.08	0
1	1	54	23.44	91	0.829924	0.06	0.09	0
2	1	79	28.17	227	0.778596	0.06	1.22	0
1	1	46	19.56	158	0.781868	0.01	0.09	0
2	1	44	20.91	498	0.817033	0.03	6.3	2
1	1	48	21.6	170	0.742187	0.01	0.02	0
2	1	56	19.83	225	0.813429	0.01	0.62	1
2	1	43	21.4	244	0.834061	0.12	1	1
1	1	53	22.26	211	0.791307	0.26	0.49	1
1	1	68	20.69	101	0.698118	0.05	0.19	0
2	1	42	20.68	181	0.771808	0.08	0.86	0
1	1	43	19.51	112	0.706044	0.03	0.03	1
1	1	53	21.48	93	0.741628	0.03	0.33	0
2	1	47	21.03	571	0.84726	0.01	4.48	1
2	1	42	27.06	89	0.731022	0.06	0.06	1
1	1	51	21.36	246	0.797231	0.02	0.64	1
2	0	78	28.88	189	0.759068	0.05	1.53	1
1	1	47	20.75	112	0.785168	0.01	0.17	1
2	1	52	23.54	239	0.779979	0.02	0.82	1
1	1	45	20.67	473	0.76861	0.2	2.99	1
2	1	72	23.02	108	0.738	0.06	0.21	2
1	1	64	21.73	84	0.814647	0.03	0.24	0
2	1	67	28.53	188	0.755381	0.04	0.6	0
2	1	68	20.81	85	0.755547	0.02	0.25	0
2	1	80	20.62	113	0.815588	0.12	0.33	1
2	1	59	26.82	108	0.765706	0.08	0.06	0
2	1	79	23.82	102	0.797194	0.05	1.22	1
2	1	50	19.8	133	0.83694	0.15	0.28	0
2	1	74	21.97	136	0.833642	0.03	0.63	0
2	1	57	20.81	151	0.768316	0	0.23	0
1	1	53	24.14	126	0.799173	0.02	0.12	1
2	1	42	21.32	94	0.723389	0.1	0.44	0
2	1	74	26.48	93	0.819085	0.1	0.32	0
1	1	54	21.13	31	0.694094	0.02	0.01	0
1	1	46	24.28	256	0.802689	0.06	0.9	1
2	1	68	20.78	158	0.83061	0.02	2.34	0
1	1	35	19.86	117	0.712339	0	0.03	0
2	1	88	25.22	150	0.849636	0.22	1.25	0
2	1	70	19.05	110	0.75555	0.01	0.01	0
2	1	66	23.83	134	0.827096	0.03	0.07	0
2	1	50	23.51	59	0.757383	0.17	0.42	0
1	1	45	22.23	149	0.686433	0.22	0.21	1
2	1	37	22.66	98	0.729404	0.01	0.07	0
2	1	77	21.15	93	0.774362	0.02	0.09	1
2	1	59	26.58	120	0.750372	0.04	0.7	0
2	1	50	28.4	68	0.656884	0.08	0.06	0
2	1	47	20.83	119	0.773642	0.07	0.2	2
2	1	71	24.39	126	0.741606	0.09	2.95	2
2	1	41	20.66	409	0.784298	0	1.03	3
2	1	71	27.35	191	0.744448	0.08	4.6	3
2	1	59	30.49	150	0.851642	0.17	1.13	3
1	1	46	22.82	113	0.796368	0	0.3	0
2	1	60	27.24	150	0.786815	0.14	0.86	0
1	1	72	20.27	87	0.80608	0.01	0.15	2
2	1	59	19.97	378	0.762747	0.03	2.4	1
1	1	53	20.6	311	0.855619	0.01	1	3
2	1	42	17.39	101	0.685941	0.01	0.29	0
2	1	43	26.81	221	0.752563	0.05	1.07	1
2	1	57	29.7	158	0.752761	0.12	0.48	0
2	1	62	18.87	379	0.824724	0.28	4.22	1
1	1	35	19.84	228	0.787205	0.01	0.35	3
1	1	21	26.34	37	0.754737	0.14	0.2	1
1	1	47	25.12	550	0.673011	0.03	3.57	3
2	1	60	26.22	513	0.798529	0.25	4.36	3
1	1	48	23.88	160	0.773379	0.03	0.29	0
2	1	48	18.51	112	0.743982	0.06	1.5	1
2	1	65	19.15	94	0.721221	0.07	0.1	0
2	1	50	21.99	166	0.808407	0.04	0.42	1
1	1	74	24.73	126	0.824858	0.03	0.09	1
2	1	75	19.14	102	0.798126	0.02	0.25	0
2	1	39	16.4	370	0.807488	0.12	3.34	2
2	1	58	20.39	187	0.753665	0.01	0.16	1
